# Supplementary material for: Patient‐Derived Cortical Organoids Reveal Senescence of Neural Progenitor Cells in Hutchinson‐Gilford Progeria Syndrome
Source: Aging Cell. 2025 Jun 30;24(9):e70143. doi: 10.1111/acel.70143 (PMC12419840; doi:10.1111/acel.70143)
Supplement: Supplementary file 2 — Table S1. [file ACEL-24-e70143-s003.xlsx]

## Sheet: Common_down
ID	Description	p.adjust	Count	GeneRatio_num	Condition
GO:0048732	gland development	1.26120952950946e-06	35	0.0808314	D60
GO:0048732	gland development	0.000488935	18	0.0833333	D90
GO:0030900	forebrain development	1.24437439313743e-05	31	0.0715935	D60
GO:0030900	forebrain development	2.30119947046764e-05	20	0.0925926	D90
GO:0034329	cell junction assembly	2.68917841716042e-05	32	0.073903	D60
GO:0034329	cell junction assembly	7.9253514461342e-05	20	0.0925926	D90
GO:0098742	cell-cell adhesion via plasma-membrane adhesion molecules	3.28473425179253e-05	24	0.0554273	D60
GO:0098742	cell-cell adhesion via plasma-membrane adhesion molecules	0.000158296	15	0.0694444	D90
GO:0001763	morphogenesis of a branching structure	5.01197409277364e-05	20	0.0461894	D60
GO:0001763	morphogenesis of a branching structure	0.00428133	10	0.0462963	D90
GO:0007409	axonogenesis	9.26067196433396e-05	30	0.0692841	D60
GO:0007409	axonogenesis	0.000210637	19	0.087963	D90
GO:0045165	cell fate commitment	9.26067196433396e-05	23	0.0531178	D60
GO:0045165	cell fate commitment	6.73652742868891e-06	18	0.0833333	D90
GO:0033555	multicellular organismal response to stress	9.26067196433396e-05	13	0.0300231	D60
GO:0033555	multicellular organismal response to stress	0.000210637	9	0.0416667	D90
GO:0021536	diencephalon development	9.26067196433396e-05	12	0.0277136	D60
GO:0021536	diencephalon development	0.0004238	8	0.037037	D90
GO:0060078	regulation of postsynaptic membrane potential	9.73196461015393e-05	16	0.0369515	D60
GO:0060078	regulation of postsynaptic membrane potential	0.000709177	10	0.0462963	D90
GO:0050804	modulation of chemical synaptic transmission	0.000102918	31	0.0715935	D60
GO:0050804	modulation of chemical synaptic transmission	0.026365	14	0.0648148	D90
GO:0035296	regulation of tube diameter	0.000102918	16	0.0369515	D60
GO:0035296	regulation of tube diameter	0.027741	7	0.0324074	D90
GO:0097746	blood vessel diameter maintenance	0.000102918	16	0.0369515	D60
GO:0097746	blood vessel diameter maintenance	0.027741	7	0.0324074	D90
GO:0099177	regulation of trans-synaptic signaling	0.000102918	31	0.0715935	D60
GO:0099177	regulation of trans-synaptic signaling	0.026466	14	0.0648148	D90
GO:0035150	regulation of tube size	0.000102918	16	0.0369515	D60
GO:0035150	regulation of tube size	0.0283855	7	0.0324074	D90
GO:0030879	mammary gland development	0.000102918	15	0.034642	D60
GO:0030879	mammary gland development	0.0178728	7	0.0324074	D90
GO:0042391	regulation of membrane potential	0.000102918	29	0.0669746	D60
GO:0042391	regulation of membrane potential	0.00250585	16	0.0740741	D90
GO:0060560	developmental growth involved in morphogenesis	0.000156633	20	0.0461894	D60
GO:0060560	developmental growth involved in morphogenesis	0.00136169	12	0.0555556	D90
GO:0050803	regulation of synapse structure or activity	0.000220241	20	0.0461894	D60
GO:0050803	regulation of synapse structure or activity	0.00164239	12	0.0555556	D90
GO:0061138	morphogenesis of a branching epithelium	0.000284312	17	0.039261	D60
GO:0061138	morphogenesis of a branching epithelium	0.00274031	10	0.0462963	D90
GO:0045664	regulation of neuron differentiation	0.000434853	17	0.039261	D60
GO:0045664	regulation of neuron differentiation	0.000359988	12	0.0555556	D90
GO:0048754	branching morphogenesis of an epithelial tube	0.000490232	15	0.034642	D60
GO:0048754	branching morphogenesis of an epithelial tube	0.0112108	8	0.037037	D90
GO:0019229	regulation of vasoconstriction	0.000510362	10	0.0230947	D60
GO:0019229	regulation of vasoconstriction	0.0199331	5	0.0231481	D90
GO:0051960	regulation of nervous system development	0.00055304	28	0.0646651	D60
GO:0051960	regulation of nervous system development	1.41454349122144e-05	22	0.101852	D90
GO:0042310	vasoconstriction	0.000698302	11	0.0254042	D60
GO:0042310	vasoconstriction	0.0431498	5	0.0231481	D90
GO:0021537	telencephalon development	0.000698302	20	0.0461894	D60
GO:0021537	telencephalon development	0.00311966	12	0.0555556	D90
GO:0022612	gland morphogenesis	0.000698302	13	0.0300231	D60
GO:0022612	gland morphogenesis	0.000996005	9	0.0416667	D90
GO:1901890	positive regulation of cell junction assembly	0.000749033	12	0.0277136	D60
GO:1901890	positive regulation of cell junction assembly	0.0244593	6	0.0277778	D90
GO:0050673	epithelial cell proliferation	0.000749033	28	0.0646651	D60
GO:0050673	epithelial cell proliferation	0.0450507	13	0.0601852	D90
GO:0003206	cardiac chamber morphogenesis	0.000749033	13	0.0300231	D60
GO:0003206	cardiac chamber morphogenesis	0.00380057	8	0.037037	D90
GO:0010975	regulation of neuron projection development	0.000880972	27	0.0623557	D60
GO:0010975	regulation of neuron projection development	0.00316104	16	0.0740741	D90
GO:1901888	regulation of cell junction assembly	0.000921343	17	0.039261	D60
GO:1901888	regulation of cell junction assembly	0.0055546	10	0.0462963	D90
GO:1903522	regulation of blood circulation	0.000927849	19	0.0438799	D60
GO:1903522	regulation of blood circulation	0.0408989	9	0.0416667	D90
GO:0060571	morphogenesis of an epithelial fold	0.00108673	6	0.0138568	D60
GO:0060571	morphogenesis of an epithelial fold	0.00455342	4	0.0185185	D90
GO:0048265	response to pain	0.001194	7	0.0161663	D60
GO:0048265	response to pain	0.00038014	6	0.0277778	D90
GO:0021953	central nervous system neuron differentiation	0.00123841	15	0.034642	D60
GO:0021953	central nervous system neuron differentiation	5.45704182382565e-05	13	0.0601852	D90
GO:2001233	regulation of apoptotic signaling pathway	0.00125669	24	0.0554273	D60
GO:2001233	regulation of apoptotic signaling pathway	0.0141017	13	0.0601852	D90
GO:0007626	locomotory behavior	0.00136066	16	0.0369515	D60
GO:0007626	locomotory behavior	0.00388214	10	0.0462963	D90
GO:0009914	hormone transport	0.00136907	21	0.0484988	D60
GO:0009914	hormone transport	0.0470795	10	0.0462963	D90
GO:0050678	regulation of epithelial cell proliferation	0.00182696	24	0.0554273	D60
GO:0050678	regulation of epithelial cell proliferation	0.0170975	13	0.0601852	D90
GO:0007411	axon guidance	0.00210073	17	0.039261	D60
GO:0007411	axon guidance	0.00109306	12	0.0555556	D90
GO:0097485	neuron projection guidance	0.00210073	17	0.039261	D60
GO:0097485	neuron projection guidance	0.00109306	12	0.0555556	D90
GO:0016049	cell growth	0.00224584	27	0.0623557	D60
GO:0016049	cell growth	0.0134187	15	0.0694444	D90
GO:0060562	epithelial tube morphogenesis	0.0022584	21	0.0484988	D60
GO:0060562	epithelial tube morphogenesis	0.00170039	14	0.0648148	D90
GO:0071542	dopaminergic neuron differentiation	0.00240453	7	0.0161663	D60
GO:0071542	dopaminergic neuron differentiation	8.9838626976829e-05	7	0.0324074	D90
GO:0048588	developmental cell growth	0.00244157	17	0.039261	D60
GO:0048588	developmental cell growth	0.0106925	10	0.0462963	D90
GO:0001558	regulation of cell growth	0.00249879	24	0.0554273	D60
GO:0001558	regulation of cell growth	0.0189864	13	0.0601852	D90
GO:0007389	pattern specification process	0.00255445	26	0.0600462	D60
GO:0007389	pattern specification process	0.000756914	18	0.0833333	D90
GO:0050767	regulation of neurogenesis	0.00261504	23	0.0531178	D60
GO:0050767	regulation of neurogenesis	0.000148488	18	0.0833333	D90
GO:0048663	neuron fate commitment	0.00291821	9	0.0207852	D60
GO:0048663	neuron fate commitment	2.34819653290687e-06	11	0.0509259	D90
GO:0050807	regulation of synapse organization	0.00294128	17	0.039261	D60
GO:0050807	regulation of synapse organization	0.00136169	12	0.0555556	D90
GO:0051962	positive regulation of nervous system development	0.00297691	19	0.0438799	D60
GO:0051962	positive regulation of nervous system development	0.000709177	14	0.0648148	D90
GO:0007612	learning	0.00297691	13	0.0300231	D60
GO:0007612	learning	0.0027877	9	0.0416667	D90
GO:0050890	cognition	0.00321052	20	0.0461894	D60
GO:0050890	cognition	0.0012566	14	0.0648148	D90
GO:0050770	regulation of axonogenesis	0.00345266	13	0.0300231	D60
GO:0050770	regulation of axonogenesis	0.00311584	9	0.0416667	D90
GO:0001504	neurotransmitter uptake	0.00357683	7	0.0161663	D60
GO:0001504	neurotransmitter uptake	0.026466	4	0.0185185	D90
GO:0050808	synapse organization	0.00403305	26	0.0600462	D60
GO:0050808	synapse organization	9.56328659339622e-06	23	0.106481	D90
GO:0072001	renal system development	0.00405209	20	0.0461894	D60
GO:0072001	renal system development	0.000621915	15	0.0694444	D90
GO:0007611	learning or memory	0.00408617	18	0.0415704	D60
GO:0007611	learning or memory	0.00121882	13	0.0601852	D90
GO:0001764	neuron migration	0.00430032	14	0.0323326	D60
GO:0001764	neuron migration	0.000210637	12	0.0555556	D90
GO:0048670	regulation of collateral sprouting	0.00440437	5	0.0115473	D60
GO:0048670	regulation of collateral sprouting	0.026365	3	0.0138889	D90
GO:0046879	hormone secretion	0.00507553	19	0.0438799	D60
GO:0046879	hormone secretion	0.0401321	10	0.0462963	D90
GO:0097475	motor neuron migration	0.00528087	4	0.00923788	D60
GO:0097475	motor neuron migration	0.000709177	4	0.0185185	D90
GO:0010721	negative regulation of cell development	0.00563464	18	0.0415704	D60
GO:0010721	negative regulation of cell development	0.00157791	13	0.0601852	D90
GO:0003205	cardiac chamber development	0.00599533	13	0.0300231	D60
GO:0003205	cardiac chamber development	0.0149431	8	0.037037	D90
GO:0001822	kidney development	0.00648703	19	0.0438799	D60
GO:0001822	kidney development	0.00121882	14	0.0648148	D90
GO:0003148	outflow tract septum morphogenesis	0.00746047	5	0.0115473	D60
GO:0003148	outflow tract septum morphogenesis	0.033414	3	0.0138889	D90
GO:0048511	rhythmic process	0.00746047	18	0.0415704	D60
GO:0048511	rhythmic process	0.0321654	10	0.0462963	D90
GO:2000027	regulation of animal organ morphogenesis	0.00803465	9	0.0207852	D60
GO:2000027	regulation of animal organ morphogenesis	0.000709177	8	0.037037	D90
GO:0001704	formation of primary germ layer	0.0084547	11	0.0254042	D60
GO:0001704	formation of primary germ layer	0.0042799	8	0.037037	D90
GO:0007369	gastrulation	0.0084547	14	0.0323326	D60
GO:0007369	gastrulation	0.0310414	8	0.037037	D90
GO:0060411	cardiac septum morphogenesis	0.00881156	8	0.0184758	D60
GO:0060411	cardiac septum morphogenesis	0.0229965	5	0.0231481	D90
GO:0030901	midbrain development	0.00881156	9	0.0207852	D60
GO:0030901	midbrain development	0.00018055	9	0.0416667	D90
GO:0051961	negative regulation of nervous system development	0.00888382	12	0.0277136	D60
GO:0051961	negative regulation of nervous system development	0.000932652	10	0.0462963	D90
GO:0007517	muscle organ development	0.00909223	20	0.0461894	D60
GO:0007517	muscle organ development	0.00284307	14	0.0648148	D90
GO:0031346	positive regulation of cell projection organization	0.00932786	20	0.0461894	D60
GO:0031346	positive regulation of cell projection organization	0.0178728	12	0.0555556	D90
GO:0141091	transforming growth factor beta receptor superfamily signaling pathway	0.00932786	21	0.0484988	D60
GO:0141091	transforming growth factor beta receptor superfamily signaling pathway	0.0127961	13	0.0601852	D90
GO:0007178	transmembrane receptor protein serine/threonine kinase signaling pathway	0.00941273	22	0.0508083	D60
GO:0007178	transmembrane receptor protein serine/threonine kinase signaling pathway	0.00847505	14	0.0648148	D90
GO:0060740	prostate gland epithelium morphogenesis	0.00942148	5	0.0115473	D60
GO:0060740	prostate gland epithelium morphogenesis	0.00582305	4	0.0185185	D90
GO:0048608	reproductive structure development	0.009443	18	0.0415704	D60
GO:0048608	reproductive structure development	0.0170975	11	0.0509259	D90
GO:0060572	morphogenesis of an epithelial bud	0.0102297	4	0.00923788	D60
GO:0060572	morphogenesis of an epithelial bud	0.0134187	3	0.0138889	D90
GO:0007162	negative regulation of cell adhesion	0.0103655	18	0.0415704	D60
GO:0007162	negative regulation of cell adhesion	0.0177646	11	0.0509259	D90
GO:0061458	reproductive system development	0.0106898	18	0.0415704	D60
GO:0061458	reproductive system development	0.0178754	11	0.0509259	D90
GO:0007416	synapse assembly	0.0108495	14	0.0323326	D60
GO:0007416	synapse assembly	3.58572815724538e-06	16	0.0740741	D90
GO:0051047	positive regulation of secretion	0.0109367	18	0.0415704	D60
GO:0051047	positive regulation of secretion	0.0407272	10	0.0462963	D90
GO:0031016	pancreas development	0.011696	8	0.0184758	D60
GO:0031016	pancreas development	0.0280605	5	0.0231481	D90
GO:0003156	regulation of animal organ formation	0.011696	5	0.0115473	D60
GO:0003156	regulation of animal organ formation	0.0456383	3	0.0138889	D90
GO:0003272	endocardial cushion formation	0.011696	5	0.0115473	D60
GO:0003272	endocardial cushion formation	0.0456383	3	0.0138889	D90
GO:0048668	collateral sprouting	0.011696	5	0.0115473	D60
GO:0048668	collateral sprouting	0.0456383	3	0.0138889	D90
GO:0060512	prostate gland morphogenesis	0.011696	5	0.0115473	D60
GO:0060512	prostate gland morphogenesis	0.00730754	4	0.0185185	D90
GO:0023061	signal release	0.011696	24	0.0554273	D60
GO:0023061	signal release	0.0472965	13	0.0601852	D90
GO:0071895	odontoblast differentiation	0.011696	4	0.00923788	D60
GO:0071895	odontoblast differentiation	0.01506	3	0.0138889	D90
GO:1904948	midbrain dopaminergic neuron differentiation	0.011696	4	0.00923788	D60
GO:1904948	midbrain dopaminergic neuron differentiation	0.01506	3	0.0138889	D90
GO:0090092	regulation of transmembrane receptor protein serine/threonine kinase signaling pathway	0.0118379	18	0.0415704	D60
GO:0090092	regulation of transmembrane receptor protein serine/threonine kinase signaling pathway	0.0439811	10	0.0462963	D90
GO:0050772	positive regulation of axonogenesis	0.0119008	8	0.0184758	D60
GO:0050772	positive regulation of axonogenesis	0.00730754	6	0.0277778	D90
GO:0060443	mammary gland morphogenesis	0.0133105	6	0.0138568	D60
GO:0060443	mammary gland morphogenesis	0.0252023	4	0.0185185	D90
GO:0031102	neuron projection regeneration	0.0133105	7	0.0161663	D60
GO:0031102	neuron projection regeneration	0.0140826	5	0.0231481	D90
GO:0030534	adult behavior	0.0136274	11	0.0254042	D60
GO:0030534	adult behavior	0.0225121	7	0.0324074	D90
GO:0003007	heart morphogenesis	0.0137596	16	0.0369515	D60
GO:0003007	heart morphogenesis	0.00274031	12	0.0555556	D90
GO:0007156	homophilic cell adhesion via plasma membrane adhesion molecules	0.0137596	12	0.0277136	D60
GO:0007156	homophilic cell adhesion via plasma membrane adhesion molecules	0.00433641	9	0.0416667	D90
GO:0010463	mesenchymal cell proliferation	0.0142266	6	0.0138568	D60
GO:0010463	mesenchymal cell proliferation	0.00475339	5	0.0231481	D90
GO:0099505	regulation of presynaptic membrane potential	0.0143152	5	0.0115473	D60
GO:0099505	regulation of presynaptic membrane potential	0.00913877	4	0.0185185	D90
GO:0050769	positive regulation of neurogenesis	0.0150234	15	0.034642	D60
GO:0050769	positive regulation of neurogenesis	0.0128164	10	0.0462963	D90
GO:0002065	columnar/cuboidal epithelial cell differentiation	0.0154294	10	0.0230947	D60
GO:0002065	columnar/cuboidal epithelial cell differentiation	0.000996005	9	0.0416667	D90
GO:0001710	mesodermal cell fate commitment	0.0159333	4	0.00923788	D60
GO:0001710	mesodermal cell fate commitment	0.000210637	5	0.0231481	D90
GO:2001222	regulation of neuron migration	0.0180468	6	0.0138568	D60
GO:2001222	regulation of neuron migration	0.0310414	4	0.0185185	D90
GO:0050771	negative regulation of axonogenesis	0.0181354	7	0.0161663	D60
GO:0050771	negative regulation of axonogenesis	0.0178754	5	0.0231481	D90
GO:0048678	response to axon injury	0.0186544	8	0.0184758	D60
GO:0048678	response to axon injury	0.0393546	5	0.0231481	D90
GO:0014075	response to amine	0.0197247	6	0.0138568	D60
GO:0014075	response to amine	0.0065164	5	0.0231481	D90
GO:0030850	prostate gland development	0.0197247	6	0.0138568	D60
GO:0030850	prostate gland development	0.0321654	4	0.0185185	D90
GO:0008306	associative learning	0.0197834	8	0.0184758	D60
GO:0008306	associative learning	0.000673131	8	0.037037	D90
GO:0048568	embryonic organ development	0.0197834	22	0.0508083	D60
GO:0048568	embryonic organ development	0.000567006	18	0.0833333	D90
GO:0061387	regulation of extent of cell growth	0.0204782	9	0.0207852	D60
GO:0061387	regulation of extent of cell growth	0.00704262	7	0.0324074	D90
GO:0071772	response to BMP	0.0209727	12	0.0277136	D60
GO:0071772	response to BMP	0.002064	10	0.0462963	D90
GO:0071773	cellular response to BMP stimulus	0.0209727	12	0.0277136	D60
GO:0071773	cellular response to BMP stimulus	0.002064	10	0.0462963	D90
GO:0021515	cell differentiation in spinal cord	0.0210519	6	0.0138568	D60
GO:0021515	cell differentiation in spinal cord	0.0012566	6	0.0277778	D90
GO:0097305	response to alcohol	0.0213832	15	0.034642	D60
GO:0097305	response to alcohol	0.00582305	11	0.0509259	D90
GO:0042476	odontogenesis	0.0213832	10	0.0230947	D60
GO:0042476	odontogenesis	0.0170975	7	0.0324074	D90
GO:0051384	response to glucocorticoid	0.0223352	10	0.0230947	D60
GO:0051384	response to glucocorticoid	0.0175002	7	0.0324074	D90
GO:0048333	mesodermal cell differentiation	0.0239886	5	0.0115473	D60
GO:0048333	mesodermal cell differentiation	0.00213046	5	0.0231481	D90
GO:0003197	endocardial cushion development	0.0243635	6	0.0138568	D60
GO:0003197	endocardial cushion development	0.0378329	4	0.0185185	D90
GO:0014706	striated muscle tissue development	0.025047	15	0.034642	D60
GO:0014706	striated muscle tissue development	0.0182229	10	0.0462963	D90
GO:0035270	endocrine system development	0.025047	10	0.0230947	D60
GO:0035270	endocrine system development	0.0182229	7	0.0324074	D90
GO:0060537	muscle tissue development	0.025047	21	0.0484988	D60
GO:0060537	muscle tissue development	0.00492881	15	0.0694444	D90
GO:0051963	regulation of synapse assembly	0.025219	9	0.0207852	D60
GO:0051963	regulation of synapse assembly	0.0023699	8	0.037037	D90
GO:0042475	odontogenesis of dentin-containing tooth	0.025219	8	0.0184758	D60
GO:0042475	odontogenesis of dentin-containing tooth	0.0483083	5	0.0231481	D90
GO:0008361	regulation of cell size	0.0257025	12	0.0277136	D60
GO:0008361	regulation of cell size	0.00829987	9	0.0416667	D90
GO:0031103	axon regeneration	0.0264905	6	0.0138568	D60
GO:0031103	axon regeneration	0.0415717	4	0.0185185	D90
GO:0009713	catechol-containing compound biosynthetic process	0.0264905	4	0.00923788	D60
GO:0009713	catechol-containing compound biosynthetic process	0.00370486	4	0.0185185	D90
GO:0042423	catecholamine biosynthetic process	0.0264905	4	0.00923788	D60
GO:0042423	catecholamine biosynthetic process	0.00370486	4	0.0185185	D90
GO:0006584	catecholamine metabolic process	0.0297793	6	0.0138568	D60
GO:0006584	catecholamine metabolic process	7.09283140921515e-05	8	0.037037	D90
GO:0009712	catechol-containing compound metabolic process	0.0297793	6	0.0138568	D60
GO:0009712	catechol-containing compound metabolic process	7.09283140921515e-05	8	0.037037	D90
GO:0030509	BMP signaling pathway	0.0300227	11	0.0254042	D60
GO:0030509	BMP signaling pathway	0.00433641	9	0.0416667	D90
GO:0021510	spinal cord development	0.0316991	8	0.0184758	D60
GO:0021510	spinal cord development	0.0042799	7	0.0324074	D90
GO:0010720	positive regulation of cell development	0.0325326	21	0.0484988	D60
GO:0010720	positive regulation of cell development	0.00121882	17	0.0787037	D90
GO:0043583	ear development	0.0330003	13	0.0300231	D60
GO:0043583	ear development	2.30119947046764e-05	15	0.0694444	D90
GO:0072132	mesenchyme morphogenesis	0.0335112	6	0.0138568	D60
GO:0072132	mesenchyme morphogenesis	0.0484468	4	0.0185185	D90
GO:0042416	dopamine biosynthetic process	0.0339644	3	0.00692841	D60
GO:0042416	dopamine biosynthetic process	0.00793492	3	0.0138889	D90
GO:0003002	regionalization	0.0339644	20	0.0461894	D60
GO:0003002	regionalization	0.0018043	16	0.0740741	D90
GO:0051932	synaptic transmission, GABAergic	0.0339644	6	0.0138568	D60
GO:0051932	synaptic transmission, GABAergic	0.00248778	6	0.0277778	D90
GO:0050768	negative regulation of neurogenesis	0.034273	10	0.0230947	D60
GO:0050768	negative regulation of neurogenesis	0.00829987	8	0.037037	D90
GO:0032535	regulation of cellular component size	0.034273	18	0.0415704	D60
GO:0032535	regulation of cellular component size	0.0440647	11	0.0509259	D90
GO:0042417	dopamine metabolic process	0.034273	5	0.0115473	D60
GO:0042417	dopamine metabolic process	8.9838626976829e-05	7	0.0324074	D90
GO:0043576	regulation of respiratory gaseous exchange	0.034273	4	0.00923788	D60
GO:0043576	regulation of respiratory gaseous exchange	0.0368619	3	0.0138889	D90
GO:0021761	limbic system development	0.034273	9	0.0207852	D60
GO:0021761	limbic system development	0.0134187	7	0.0324074	D90
GO:0001649	osteoblast differentiation	0.0359952	14	0.0323326	D60
GO:0001649	osteoblast differentiation	0.037502	9	0.0416667	D90
GO:0008344	adult locomotory behavior	0.0361283	7	0.0161663	D60
GO:0008344	adult locomotory behavior	0.0321654	5	0.0231481	D90
GO:0001709	cell fate determination	0.0367396	5	0.0115473	D60
GO:0001709	cell fate determination	0.022058	4	0.0185185	D90
GO:1990138	neuron projection extension	0.0367396	11	0.0254042	D60
GO:1990138	neuron projection extension	0.0182229	8	0.037037	D90
GO:0010453	regulation of cell fate commitment	0.0394925	5	0.0115473	D60
GO:0010453	regulation of cell fate commitment	0.00414692	5	0.0231481	D90
GO:0032526	response to retinoic acid	0.0411342	8	0.0184758	D60
GO:0032526	response to retinoic acid	0.0004238	9	0.0416667	D90
GO:1904862	inhibitory synapse assembly	0.0417144	4	0.00923788	D60
GO:1904862	inhibitory synapse assembly	0.000932652	5	0.0231481	D90
GO:0007631	feeding behavior	0.0422305	8	0.0184758	D60
GO:0007631	feeding behavior	0.00164727	8	0.037037	D90
GO:0031960	response to corticosteroid	0.0422305	10	0.0230947	D60
GO:0031960	response to corticosteroid	0.0310414	7	0.0324074	D90
GO:0099084	postsynaptic specialization organization	0.045179	5	0.0115473	D60
GO:0099084	postsynaptic specialization organization	0.026466	4	0.0185185	D90
GO:0030902	hindbrain development	0.045179	10	0.0230947	D60
GO:0030902	hindbrain development	0.00323223	9	0.0416667	D90
GO:0001963	synaptic transmission, dopaminergic	0.045179	4	0.00923788	D60
GO:0001963	synaptic transmission, dopaminergic	0.00730754	4	0.0185185	D90
GO:0044342	type B pancreatic cell proliferation	0.045179	4	0.00923788	D60
GO:0044342	type B pancreatic cell proliferation	0.0456383	3	0.0138889	D90
GO:0061469	regulation of type B pancreatic cell proliferation	0.045179	3	0.00692841	D60
GO:0061469	regulation of type B pancreatic cell proliferation	0.0116276	3	0.0138889	D90
GO:0048562	embryonic organ morphogenesis	0.0461412	15	0.034642	D60
GO:0048562	embryonic organ morphogenesis	0.000733654	14	0.0648148	D90
GO:0003401	axis elongation	0.0493715	4	0.00923788	D60
GO:0003401	axis elongation	0.0483083	3	0.0138889	D90
GO:0007214	gamma-aminobutyric acid signaling pathway	0.0493715	4	0.00923788	D60
GO:0007214	gamma-aminobutyric acid signaling pathway	0.00826004	4	0.0185185	D90

## Sheet: Unique_D60_down
ID	Description	p.adjust	Count	GeneRatio_num	Condition
GO:0031589	cell-substrate adhesion	5.01197409277364e-05	27	0.0623557	D60
GO:0022407	regulation of cell-cell adhesion	0.00838952	25	0.0577367	D60
GO:0070371	ERK1 and ERK2 cascade	0.000427705	23	0.0531178	D60
GO:0090287	regulation of cellular response to growth factor stimulus	0.00136907	23	0.0531178	D60
GO:0045785	positive regulation of cell adhesion	0.0197834	23	0.0531178	D60
GO:0001667	ameboidal-type cell migration	0.025047	23	0.0531178	D60
GO:0030198	extracellular matrix organization	0.000918162	22	0.0508083	D60
GO:0043062	extracellular structure organization	0.000918897	22	0.0508083	D60
GO:0045229	external encapsulating structure organization	0.000921343	22	0.0508083	D60
GO:0006935	chemotaxis	0.0245126	22	0.0508083	D60
GO:0042330	taxis	0.025047	22	0.0508083	D60
GO:0043410	positive regulation of MAPK cascade	0.0276704	22	0.0508083	D60
GO:0007160	cell-matrix adhesion	9.26067196433396e-05	21	0.0484988	D60
GO:0070372	regulation of ERK1 and ERK2 cascade	0.000918897	21	0.0484988	D60
GO:0032102	negative regulation of response to external stimulus	0.0334878	21	0.0484988	D60
GO:0003012	muscle system process	0.0339644	21	0.0484988	D60
GO:0010810	regulation of cell-substrate adhesion	9.26067196433396e-05	20	0.0461894	D60
GO:0071692	protein localization to extracellular region	0.0137596	20	0.0461894	D60
GO:0006936	muscle contraction	0.0150234	19	0.0438799	D60
GO:0009306	protein secretion	0.0211824	19	0.0438799	D60
GO:0035592	establishment of protein localization to extracellular region	0.0213832	19	0.0438799	D60
GO:0051347	positive regulation of transferase activity	0.0242851	19	0.0438799	D60
GO:0048880	sensory system development	0.0359952	19	0.0438799	D60
GO:0097191	extrinsic apoptotic signaling pathway	0.000722675	18	0.0415704	D60
GO:2001234	negative regulation of apoptotic signaling pathway	0.00296726	17	0.039261	D60
GO:0003018	vascular process in circulatory system	0.0084547	17	0.039261	D60
GO:1903532	positive regulation of secretion by cell	0.011696	17	0.039261	D60
GO:0060485	mesenchyme development	0.0333783	17	0.039261	D60
GO:2001236	regulation of extrinsic apoptotic signaling pathway	0.000128787	16	0.0369515	D60
GO:0060541	respiratory system development	0.00296726	16	0.0369515	D60
GO:0046883	regulation of hormone secretion	0.00941273	16	0.0369515	D60
GO:0140014	mitotic nuclear division	0.0168318	16	0.0369515	D60
GO:0048638	regulation of developmental growth	0.0495166	16	0.0369515	D60
GO:0070374	positive regulation of ERK1 and ERK2 cascade	0.00599533	15	0.034642	D60
GO:0048167	regulation of synaptic plasticity	0.00618174	15	0.034642	D60
GO:0007188	adenylate cyclase-modulating G protein-coupled receptor signaling pathway	0.0162402	15	0.034642	D60
GO:0015833	peptide transport	0.0282469	15	0.034642	D60
GO:0010632	regulation of epithelial cell migration	0.0471289	15	0.034642	D60
GO:0006836	neurotransmitter transport	0.0101522	14	0.0323326	D60
GO:0030072	peptide hormone secretion	0.0267564	14	0.0323326	D60
GO:0002790	peptide secretion	0.0301457	14	0.0323326	D60
GO:0060047	heart contraction	0.0320737	14	0.0323326	D60
GO:0051896	regulation of phosphatidylinositol 3-kinase/protein kinase B signal transduction	0.0339644	14	0.0323326	D60
GO:0003015	heart process	0.0391162	14	0.0323326	D60
GO:0048762	mesenchymal cell differentiation	0.0471289	14	0.0323326	D60
GO:2001237	negative regulation of extrinsic apoptotic signaling pathway	0.000102918	13	0.0300231	D60
GO:0010811	positive regulation of cell-substrate adhesion	0.000696834	13	0.0300231	D60
GO:0030324	lung development	0.0141822	13	0.0300231	D60
GO:0030323	respiratory tube development	0.0159333	13	0.0300231	D60
GO:0050679	positive regulation of epithelial cell proliferation	0.0297793	13	0.0300231	D60
GO:0000819	sister chromatid segregation	0.0356528	13	0.0300231	D60
GO:0035249	synaptic transmission, glutamatergic	0.000928292	12	0.0277136	D60
GO:0008217	regulation of blood pressure	0.025219	12	0.0277136	D60
GO:0000070	mitotic sister chromatid segregation	0.0257025	12	0.0277136	D60
GO:0090276	regulation of peptide hormone secretion	0.0333304	12	0.0277136	D60
GO:0002791	regulation of peptide secretion	0.034273	12	0.0277136	D60
GO:0031099	regeneration	0.034273	12	0.0277136	D60
GO:0031345	negative regulation of cell projection organization	0.0346101	12	0.0277136	D60
GO:0001935	endothelial cell proliferation	0.0356528	12	0.0277136	D60
GO:0090087	regulation of peptide transport	0.0356528	12	0.0277136	D60
GO:0045216	cell-cell junction organization	0.0471289	12	0.0277136	D60
GO:0046887	positive regulation of hormone secretion	0.0136274	11	0.0254042	D60
GO:0051783	regulation of nuclear division	0.0150234	11	0.0254042	D60
GO:0050680	negative regulation of epithelial cell proliferation	0.0339644	11	0.0254042	D60
GO:0050806	positive regulation of synaptic transmission	0.0367396	11	0.0254042	D60
GO:0051588	regulation of neurotransmitter transport	0.00440205	10	0.0230947	D60
GO:0034446	substrate adhesion-dependent cell spreading	0.00501153	10	0.0230947	D60
GO:0006939	smooth muscle contraction	0.00758412	10	0.0230947	D60
GO:0007088	regulation of mitotic nuclear division	0.011696	10	0.0230947	D60
GO:0031644	regulation of nervous system process	0.0119008	10	0.0230947	D60
GO:0002698	negative regulation of immune effector process	0.0133105	10	0.0230947	D60
GO:0001889	liver development	0.0297793	10	0.0230947	D60
GO:0007266	Rho protein signal transduction	0.0320737	10	0.0230947	D60
GO:0010977	negative regulation of neuron projection development	0.0330797	10	0.0230947	D60
GO:0061008	hepaticobiliary system development	0.0330797	10	0.0230947	D60
GO:0050714	positive regulation of protein secretion	0.0338511	10	0.0230947	D60
GO:1904019	epithelial cell apoptotic process	0.0338511	10	0.0230947	D60
GO:0045667	regulation of osteoblast differentiation	0.0422305	10	0.0230947	D60
GO:0007187	G protein-coupled receptor signaling pathway, coupled to cyclic nucleotide second messenger	0.000611603	9	0.0207852	D60
GO:1900024	regulation of substrate adhesion-dependent cell spreading	0.000928292	9	0.0207852	D60
GO:0051966	regulation of synaptic transmission, glutamatergic	0.00434023	9	0.0207852	D60
GO:0007044	cell-substrate junction assembly	0.0115005	9	0.0207852	D60
GO:0150115	cell-substrate junction organization	0.0152703	9	0.0207852	D60
GO:0090100	positive regulation of transmembrane receptor protein serine/threonine kinase signaling pathway	0.0168194	9	0.0207852	D60
GO:0090277	positive regulation of peptide hormone secretion	0.0221231	9	0.0207852	D60
GO:0002793	positive regulation of peptide secretion	0.0243635	9	0.0207852	D60
GO:0099565	chemical synaptic transmission, postsynaptic	0.025219	9	0.0207852	D60
GO:0046660	female sex differentiation	0.0320737	9	0.0207852	D60
GO:0001952	regulation of cell-matrix adhesion	0.034273	9	0.0207852	D60
GO:0098661	inorganic anion transmembrane transport	0.0415021	9	0.0207852	D60
GO:0051983	regulation of chromosome segregation	0.0422305	9	0.0207852	D60
GO:0034113	heterotypic cell-cell adhesion	0.00410914	8	0.0184758	D60
GO:0061180	mammary gland epithelium development	0.00613896	8	0.0184758	D60
GO:0035924	cellular response to vascular endothelial growth factor stimulus	0.011156	8	0.0184758	D60
GO:0045669	positive regulation of osteoblast differentiation	0.011696	8	0.0184758	D60
GO:0007589	body fluid secretion	0.025219	8	0.0184758	D60
GO:0060079	excitatory postsynaptic potential	0.0422305	8	0.0184758	D60
GO:0003279	cardiac septum development	0.0442966	8	0.0184758	D60
GO:1902476	chloride transmembrane transport	0.0451893	8	0.0184758	D60
GO:0048144	fibroblast proliferation	0.0471289	8	0.0184758	D60
GO:0007218	neuropeptide signaling pathway	0.0491671	8	0.0184758	D60
GO:0034114	regulation of heterotypic cell-cell adhesion	0.000141958	7	0.0161663	D60
GO:1900026	positive regulation of substrate adhesion-dependent cell spreading	0.00296726	7	0.0161663	D60
GO:1902041	regulation of extrinsic apoptotic signaling pathway via death domain receptors	0.00485565	7	0.0161663	D60
GO:0007585	respiratory gaseous exchange by respiratory system	0.0321093	7	0.0161663	D60
GO:0008625	extrinsic apoptotic signaling pathway via death domain receptors	0.0417144	7	0.0161663	D60
GO:1902042	negative regulation of extrinsic apoptotic signaling pathway via death domain receptors	0.00343708	6	0.0138568	D60
GO:0045907	positive regulation of vasoconstriction	0.00440205	6	0.0138568	D60
GO:0098810	neurotransmitter reuptake	0.00574406	6	0.0138568	D60
GO:0060391	positive regulation of SMAD protein signal transduction	0.00743984	6	0.0138568	D60
GO:0051954	positive regulation of amine transport	0.00881156	6	0.0138568	D60
GO:0021983	pituitary gland development	0.0116351	6	0.0138568	D60
GO:0003351	epithelial cilium movement involved in extracellular fluid movement	0.0119008	6	0.0138568	D60
GO:0006858	extracellular transport	0.0152703	6	0.0138568	D60
GO:0050919	negative chemotaxis	0.0165686	6	0.0138568	D60
GO:0045776	negative regulation of blood pressure	0.0180468	6	0.0138568	D60
GO:0001974	blood vessel remodeling	0.0223352	6	0.0138568	D60
GO:0038084	vascular endothelial growth factor signaling pathway	0.0251783	6	0.0138568	D60
GO:0060688	regulation of morphogenesis of a branching structure	0.0251783	6	0.0138568	D60
GO:0048168	regulation of neuronal synaptic plasticity	0.0335112	6	0.0138568	D60
GO:0010718	positive regulation of epithelial to mesenchymal transition	0.0339644	6	0.0138568	D60
GO:0010965	regulation of mitotic sister chromatid separation	0.0339644	6	0.0138568	D60
GO:0090497	mesenchymal cell migration	0.0339644	6	0.0138568	D60
GO:0006940	regulation of smooth muscle contraction	0.0354906	6	0.0138568	D60
GO:0051306	mitotic sister chromatid separation	0.0394925	6	0.0138568	D60
GO:0015695	organic cation transport	0.0417389	6	0.0138568	D60
GO:1904036	negative regulation of epithelial cell apoptotic process	0.0460685	6	0.0138568	D60
GO:0001655	urogenital system development	0.0486995	6	0.0138568	D60
GO:0034116	positive regulation of heterotypic cell-cell adhesion	0.000926396	5	0.0115473	D60
GO:0051580	regulation of neurotransmitter uptake	0.00306693	5	0.0115473	D60
GO:0021871	forebrain regionalization	0.00746047	5	0.0115473	D60
GO:0045987	positive regulation of smooth muscle contraction	0.0143152	5	0.0115473	D60
GO:1900746	regulation of vascular endothelial growth factor signaling pathway	0.0143152	5	0.0115473	D60
GO:1902547	regulation of cellular response to vascular endothelial growth factor stimulus	0.0179145	5	0.0115473	D60
GO:0031128	developmental induction	0.0197834	5	0.0115473	D60
GO:0110110	positive regulation of animal organ morphogenesis	0.0213832	5	0.0115473	D60
GO:0051968	positive regulation of synaptic transmission, glutamatergic	0.0251783	5	0.0115473	D60
GO:0003203	endocardial cushion morphogenesis	0.034273	5	0.0115473	D60
GO:0003176	aortic valve development	0.0394925	5	0.0115473	D60
GO:0007595	lactation	0.0394925	5	0.0115473	D60
GO:0048483	autonomic nervous system development	0.0478784	5	0.0115473	D60
GO:0033700	phospholipid efflux	0.00853433	4	0.00923788	D60
GO:1904936	interneuron migration	0.00853433	4	0.00923788	D60
GO:0032488	Cdc42 protein signal transduction	0.0137596	4	0.00923788	D60
GO:0009125	nucleoside monophosphate catabolic process	0.0159333	4	0.00923788	D60
GO:0045953	negative regulation of natural killer cell mediated cytotoxicity	0.0213832	4	0.00923788	D60
GO:0002716	negative regulation of natural killer cell mediated immunity	0.0245705	4	0.00923788	D60
GO:0001759	organ induction	0.0264905	4	0.00923788	D60
GO:0031290	retinal ganglion cell axon guidance	0.0297793	4	0.00923788	D60
GO:0098664	G protein-coupled serotonin receptor signaling pathway	0.0297793	4	0.00923788	D60
GO:2000311	regulation of AMPA receptor activity	0.0297793	4	0.00923788	D60
GO:0043567	regulation of insulin-like growth factor receptor signaling pathway	0.034273	4	0.00923788	D60
GO:0001911	negative regulation of leukocyte mediated cytotoxicity	0.0379417	4	0.00923788	D60
GO:0018149	peptide cross-linking	0.0417144	4	0.00923788	D60
GO:0031639	plasminogen activation	0.0417144	4	0.00923788	D60
GO:0042730	fibrinolysis	0.0417144	4	0.00923788	D60
GO:0007263	nitric oxide mediated signal transduction	0.0493715	4	0.00923788	D60
GO:0031342	negative regulation of cell killing	0.0493715	4	0.00923788	D60
GO:0014012	peripheral nervous system axon regeneration	0.025047	3	0.00692841	D60
GO:1900748	positive regulation of vascular endothelial growth factor signaling pathway	0.025047	3	0.00692841	D60
GO:1901329	regulation of odontoblast differentiation	0.025047	3	0.00692841	D60
GO:1905918	regulation of CoA-transferase activity	0.025047	3	0.00692841	D60
GO:0032342	aldosterone biosynthetic process	0.0297793	3	0.00692841	D60
GO:0044062	regulation of excretion	0.0297793	3	0.00692841	D60
GO:0048671	negative regulation of collateral sprouting	0.0297793	3	0.00692841	D60
GO:0060159	regulation of dopamine receptor signaling pathway	0.0297793	3	0.00692841	D60
GO:0060601	lateral sprouting from an epithelium	0.0297793	3	0.00692841	D60
GO:0090394	negative regulation of excitatory postsynaptic potential	0.0297793	3	0.00692841	D60
GO:0006705	mineralocorticoid biosynthetic process	0.0339644	3	0.00692841	D60
GO:0021527	spinal cord association neuron differentiation	0.0339644	3	0.00692841	D60
GO:0034370	triglyceride-rich lipoprotein particle remodeling	0.0339644	3	0.00692841	D60
GO:0034372	very-low-density lipoprotein particle remodeling	0.0339644	3	0.00692841	D60
GO:0035812	renal sodium excretion	0.0339644	3	0.00692841	D60
GO:0048755	branching morphogenesis of a nerve	0.0339644	3	0.00692841	D60
GO:0051583	dopamine uptake involved in synaptic transmission	0.0339644	3	0.00692841	D60
GO:0051934	catecholamine uptake involved in synaptic transmission	0.0339644	3	0.00692841	D60
GO:1905809	negative regulation of synapse organization	0.0339644	3	0.00692841	D60
GO:0021978	telencephalon regionalization	0.0394925	3	0.00692841	D60
GO:0032341	aldosterone metabolic process	0.0394925	3	0.00692841	D60
GO:2001198	regulation of dendritic cell differentiation	0.0394925	3	0.00692841	D60
GO:0008212	mineralocorticoid metabolic process	0.045179	3	0.00692841	D60
GO:0009159	deoxyribonucleoside monophosphate catabolic process	0.045179	3	0.00692841	D60
GO:0034309	primary alcohol biosynthetic process	0.045179	3	0.00692841	D60
GO:0045842	positive regulation of mitotic metaphase/anaphase transition	0.045179	3	0.00692841	D60
GO:0070365	hepatocyte differentiation	0.045179	3	0.00692841	D60
GO:1900452	regulation of long-term synaptic depression	0.045179	3	0.00692841	D60

## Sheet: Unique_D90_down
ID	Description	p.adjust	Count	GeneRatio_num	Condition
GO:0090596	sensory organ morphogenesis	0.000158296	15	0.0694444	D90
GO:0001503	ossification	0.0140727	14	0.0648148	D90
GO:1902105	regulation of leukocyte differentiation	0.00380159	13	0.0601852	D90
GO:0051090	regulation of DNA-binding transcription factor activity	0.0112313	13	0.0601852	D90
GO:1903706	regulation of hemopoiesis	0.0210103	13	0.0601852	D90
GO:0048839	inner ear development	0.000359988	12	0.0555556	D90
GO:0048545	response to steroid hormone	0.0126319	12	0.0555556	D90
GO:0040013	negative regulation of locomotion	0.0474151	12	0.0555556	D90
GO:0042471	ear morphogenesis	0.000286937	10	0.0462963	D90
GO:1901654	response to ketone	0.00582305	10	0.0462963	D90
GO:0061448	connective tissue development	0.027741	10	0.0462963	D90
GO:0018958	phenol-containing compound metabolic process	0.000621915	9	0.0416667	D90
GO:0007613	memory	0.00103797	9	0.0416667	D90
GO:0002573	myeloid leukocyte differentiation	0.0271876	9	0.0416667	D90
GO:0033002	muscle cell proliferation	0.0331366	9	0.0416667	D90
GO:0009636	response to toxic substance	0.0396743	9	0.0416667	D90
GO:0001656	metanephros development	0.000907785	8	0.037037	D90
GO:0021675	nerve development	0.00107367	8	0.037037	D90
GO:0006576	biogenic amine metabolic process	0.00109306	8	0.037037	D90
GO:0042472	inner ear morphogenesis	0.00159212	8	0.037037	D90
GO:0001708	cell fate specification	0.00188516	8	0.037037	D90
GO:0032355	response to estradiol	0.0023699	8	0.037037	D90
GO:0009308	amine metabolic process	0.00272954	8	0.037037	D90
GO:0030510	regulation of BMP signaling pathway	0.00305153	8	0.037037	D90
GO:0045471	response to ethanol	0.00311966	8	0.037037	D90
GO:0002761	regulation of myeloid leukocyte differentiation	0.00388214	8	0.037037	D90
GO:0043433	negative regulation of DNA-binding transcription factor activity	0.0108286	8	0.037037	D90
GO:0072006	nephron development	0.0114248	8	0.037037	D90
GO:0021543	pallium development	0.0257788	8	0.037037	D90
GO:0022408	negative regulation of cell-cell adhesion	0.0323031	8	0.037037	D90
GO:0044703	multi-organism reproductive process	0.0331366	8	0.037037	D90
GO:0051216	cartilage development	0.0371885	8	0.037037	D90
GO:0044706	multi-multicellular organism process	0.0396743	8	0.037037	D90
GO:0009612	response to mechanical stimulus	0.0427632	8	0.037037	D90
GO:0045637	regulation of myeloid cell differentiation	0.0441689	8	0.037037	D90
GO:0009952	anterior/posterior pattern specification	0.0450577	8	0.037037	D90
GO:1903038	negative regulation of leukocyte cell-cell adhesion	0.02528	7	0.0324074	D90
GO:0072073	kidney epithelium development	0.027741	7	0.0324074	D90
GO:0021915	neural tube development	0.0321654	7	0.0324074	D90
GO:0050905	neuromuscular process	0.0378329	7	0.0324074	D90
GO:0048660	regulation of smooth muscle cell proliferation	0.0457861	7	0.0324074	D90
GO:0048659	smooth muscle cell proliferation	0.0494249	7	0.0324074	D90
GO:0035094	response to nicotine	0.0012566	6	0.0277778	D90
GO:0021545	cranial nerve development	0.00329752	6	0.0277778	D90
GO:0071300	cellular response to retinoic acid	0.00414692	6	0.0277778	D90
GO:0045665	negative regulation of neuron differentiation	0.00551284	6	0.0277778	D90
GO:0009953	dorsal/ventral pattern formation	0.0133817	6	0.0277778	D90
GO:0021766	hippocampus development	0.01506	6	0.0277778	D90
GO:0001657	ureteric bud development	0.018125	6	0.0277778	D90
GO:0072080	nephron tubule development	0.0182229	6	0.0277778	D90
GO:0072163	mesonephric epithelium development	0.0182229	6	0.0277778	D90
GO:0072164	mesonephric tubule development	0.0182229	6	0.0277778	D90
GO:0001823	mesonephros development	0.0210103	6	0.0277778	D90
GO:0061326	renal tubule development	0.0210103	6	0.0277778	D90
GO:1901655	cellular response to ketone	0.023563	6	0.0277778	D90
GO:0048640	negative regulation of developmental growth	0.0292898	6	0.0277778	D90
GO:0072009	nephron epithelium development	0.0357077	6	0.0277778	D90
GO:0003231	cardiac ventricle development	0.0421706	6	0.0277778	D90
GO:0048706	embryonic skeletal system development	0.0431498	6	0.0277778	D90
GO:0060795	cell fate commitment involved in formation of primary germ layer	0.00171475	5	0.0231481	D90
GO:0048665	neuron fate specification	0.0023699	5	0.0231481	D90
GO:0060563	neuroepithelial cell differentiation	0.00388214	5	0.0231481	D90
GO:0019098	reproductive behavior	0.00414692	5	0.0231481	D90
GO:0021517	ventral spinal cord development	0.00475339	5	0.0231481	D90
GO:0046189	phenol-containing compound biosynthetic process	0.00601232	5	0.0231481	D90
GO:0001658	branching involved in ureteric bud morphogenesis	0.0134187	5	0.0231481	D90
GO:0002763	positive regulation of myeloid leukocyte differentiation	0.0149431	5	0.0231481	D90
GO:0060675	ureteric bud morphogenesis	0.0182229	5	0.0231481	D90
GO:0072171	mesonephric tubule morphogenesis	0.0189743	5	0.0231481	D90
GO:0045670	regulation of osteoclast differentiation	0.022058	5	0.0231481	D90
GO:0002067	glandular epithelial cell differentiation	0.0229965	5	0.0231481	D90
GO:0019226	transmission of nerve impulse	0.0242064	5	0.0231481	D90
GO:0001707	mesoderm formation	0.0272596	5	0.0231481	D90
GO:0072078	nephron tubule morphogenesis	0.0280605	5	0.0231481	D90
GO:0048332	mesoderm morphogenesis	0.0292898	5	0.0231481	D90
GO:0072088	nephron epithelium morphogenesis	0.0308381	5	0.0231481	D90
GO:0003151	outflow tract morphogenesis	0.0321654	5	0.0231481	D90
GO:0061333	renal tubule morphogenesis	0.0321654	5	0.0231481	D90
GO:0072028	nephron morphogenesis	0.0321654	5	0.0231481	D90
GO:0072332	intrinsic apoptotic signaling pathway by p53 class mediator	0.0350221	5	0.0231481	D90
GO:0015844	monoamine transport	0.0405391	5	0.0231481	D90
GO:0030516	regulation of axon extension	0.0472965	5	0.0231481	D90
GO:1904705	regulation of vascular associated smooth muscle cell proliferation	0.0483083	5	0.0231481	D90
GO:0045666	positive regulation of neuron differentiation	0.0496738	5	0.0231481	D90
GO:0042474	middle ear morphogenesis	0.00320596	4	0.0185185	D90
GO:0045777	positive regulation of blood pressure	0.0112313	4	0.0185185	D90
GO:0001975	response to amphetamine	0.0123789	4	0.0185185	D90
GO:0099174	regulation of presynapse organization	0.0140826	4	0.0185185	D90
GO:1905606	regulation of presynapse assembly	0.0140826	4	0.0185185	D90
GO:0035883	enteroendocrine cell differentiation	0.01506	4	0.0185185	D90
GO:0042401	biogenic amine biosynthetic process	0.0176183	4	0.0185185	D90
GO:0009309	amine biosynthetic process	0.0182229	4	0.0185185	D90
GO:0030513	positive regulation of BMP signaling pathway	0.0190469	4	0.0185185	D90
GO:0072210	metanephric nephron development	0.0206889	4	0.0185185	D90
GO:0031018	endocrine pancreas development	0.0252023	4	0.0185185	D90
GO:0042596	fear response	0.0310414	4	0.0185185	D90
GO:0044331	cell-cell adhesion mediated by cadherin	0.0310414	4	0.0185185	D90
GO:0098926	postsynaptic signal transduction	0.0321654	4	0.0185185	D90
GO:0099054	presynapse assembly	0.0321654	4	0.0185185	D90
GO:0099172	presynapse organization	0.0415717	4	0.0185185	D90
GO:0015872	dopamine transport	0.045449	4	0.0185185	D90
GO:0042711	maternal behavior	0.00494701	3	0.0138889	D90
GO:0060746	parental behavior	0.00632327	3	0.0138889	D90
GO:0007501	mesodermal cell fate specification	0.00973363	3	0.0138889	D90
GO:0010455	positive regulation of cell fate commitment	0.0134187	3	0.0138889	D90
GO:0042415	norepinephrine metabolic process	0.0134187	3	0.0138889	D90
GO:0051412	response to corticosterone	0.0175002	3	0.0138889	D90
GO:0061548	ganglion development	0.0175002	3	0.0138889	D90
GO:0042053	regulation of dopamine metabolic process	0.0186517	3	0.0138889	D90
GO:0042069	regulation of catecholamine metabolic process	0.0186517	3	0.0138889	D90
GO:0042481	regulation of odontogenesis	0.0186517	3	0.0138889	D90
GO:0021542	dentate gyrus development	0.0312263	3	0.0138889	D90
GO:0002483	antigen processing and presentation of endogenous peptide antigen	0.0368619	3	0.0138889	D90
GO:0045662	negative regulation of myoblast differentiation	0.0368619	3	0.0138889	D90
GO:0010460	positive regulation of heart rate	0.0399779	3	0.0138889	D90
GO:0060384	innervation	0.0430253	3	0.0138889	D90
GO:0003309	type B pancreatic cell differentiation	0.0483083	3	0.0138889	D90
GO:0021522	spinal cord motor neuron differentiation	0.0483083	3	0.0138889	D90
GO:0045672	positive regulation of osteoclast differentiation	0.0483083	3	0.0138889	D90
GO:0098698	postsynaptic specialization assembly	0.0483083	3	0.0138889	D90

## Sheet: Common_up
ID	Description	p.adjust	Count	GeneRatio_num	Condition
GO:0007156	homophilic cell adhesion via plasma membrane adhesion molecules	0.0132936	12	0.0454545	D60
GO:0007156	homophilic cell adhesion via plasma membrane adhesion molecules	0.00196469	12	0.046875	D90
GO:0019885	antigen processing and presentation of endogenous peptide antigen via MHC class I	0.0210676	5	0.0189394	D60
GO:0019885	antigen processing and presentation of endogenous peptide antigen via MHC class I	0.0186601	4	0.015625	D90
GO:0002483	antigen processing and presentation of endogenous peptide antigen	0.0216751	5	0.0189394	D60
GO:0002483	antigen processing and presentation of endogenous peptide antigen	0.0221735	4	0.015625	D90
GO:0051092	positive regulation of NF-kappaB transcription factor activity	0.0222902	10	0.0378788	D60
GO:0051092	positive regulation of NF-kappaB transcription factor activity	0.0365483	8	0.03125	D90
GO:0002486	antigen processing and presentation of endogenous peptide antigen via MHC class I via ER pathway, TAP-independent	0.0288106	4	0.0151515	D60
GO:0002486	antigen processing and presentation of endogenous peptide antigen via MHC class I via ER pathway, TAP-independent	0.00728472	4	0.015625	D90
GO:0019883	antigen processing and presentation of endogenous antigen	0.0288106	5	0.0189394	D60
GO:0019883	antigen processing and presentation of endogenous antigen	0.0432337	4	0.015625	D90
GO:0002476	antigen processing and presentation of endogenous peptide antigen via MHC class Ib	0.0288106	4	0.0151515	D60
GO:0002476	antigen processing and presentation of endogenous peptide antigen via MHC class Ib	0.00767961	4	0.015625	D90
GO:0002484	antigen processing and presentation of endogenous peptide antigen via MHC class I via ER pathway	0.0288106	4	0.0151515	D60
GO:0002484	antigen processing and presentation of endogenous peptide antigen via MHC class I via ER pathway	0.00767961	4	0.015625	D90
GO:0002428	antigen processing and presentation of peptide antigen via MHC class Ib	0.028892	4	0.0151515	D60
GO:0002428	antigen processing and presentation of peptide antigen via MHC class Ib	0.00879204	4	0.015625	D90
GO:0009408	response to heat	0.028892	8	0.030303	D60
GO:0009408	response to heat	0.00879204	8	0.03125	D90
GO:0098742	cell-cell adhesion via plasma-membrane adhesion molecules	0.0370887	13	0.0492424	D60
GO:0098742	cell-cell adhesion via plasma-membrane adhesion molecules	0.00465787	14	0.0546875	D90

## Sheet: Unique_D60_up
ID	Description	p.adjust	Count	GeneRatio_num	Condition
GO:0051091	positive regulation of DNA-binding transcription factor activity	0.028892	12	0.0454545	D60
GO:0002474	antigen processing and presentation of peptide antigen via MHC class I	0.0370887	5	0.0189394	D60

## Sheet: Unique_D90_up
ID	Description	p.adjust	Count	GeneRatio_num	Condition
GO:0002697	regulation of immune effector process	0.000990612	20	0.078125	D90
GO:0002443	leukocyte mediated immunity	0.0186601	17	0.0664062	D90
GO:0002757	immune response-activating signaling pathway	0.0297272	17	0.0664062	D90
GO:0006631	fatty acid metabolic process	0.0247581	15	0.0585938	D90
GO:0045088	regulation of innate immune response	0.0467863	15	0.0585938	D90
GO:0002703	regulation of leukocyte mediated immunity	0.00260984	14	0.0546875	D90
GO:0002699	positive regulation of immune effector process	0.00260984	14	0.0546875	D90
GO:0002366	leukocyte activation involved in immune response	0.00767961	14	0.0546875	D90
GO:0002263	cell activation involved in immune response	0.00829335	14	0.0546875	D90
GO:0002429	immune response-activating cell surface receptor signaling pathway	0.0349731	13	0.0507812	D90
GO:0002274	myeloid leukocyte activation	0.0110529	12	0.046875	D90
GO:0002822	regulation of adaptive immune response based on somatic recombination of immune receptors built from immunoglobulin superfamily domains	0.00767961	11	0.0429688	D90
GO:0002819	regulation of adaptive immune response	0.0116449	11	0.0429688	D90
GO:0001906	cell killing	0.0204566	11	0.0429688	D90
GO:0001910	regulation of leukocyte mediated cytotoxicity	0.00108138	10	0.0390625	D90
GO:0031341	regulation of cell killing	0.00196469	10	0.0390625	D90
GO:0002444	myeloid leukocyte mediated immunity	0.00196469	10	0.0390625	D90
GO:0002824	positive regulation of adaptive immune response based on somatic recombination of immune receptors built from immunoglobulin superfamily domains	0.00260984	10	0.0390625	D90
GO:0002821	positive regulation of adaptive immune response	0.00260984	10	0.0390625	D90
GO:0001909	leukocyte mediated cytotoxicity	0.00465787	10	0.0390625	D90
GO:0002705	positive regulation of leukocyte mediated immunity	0.00591845	10	0.0390625	D90
GO:0002275	myeloid cell activation involved in immune response	0.00260984	9	0.0351562	D90
GO:0001676	long-chain fatty acid metabolic process	0.00333645	9	0.0351562	D90
GO:0009266	response to temperature stimulus	0.0331654	9	0.0351562	D90
GO:0002706	regulation of lymphocyte mediated immunity	0.0465046	9	0.0351562	D90
GO:0001912	positive regulation of leukocyte mediated cytotoxicity	0.0021161	8	0.03125	D90
GO:0031343	positive regulation of cell killing	0.00260984	8	0.03125	D90
GO:0043299	leukocyte degranulation	0.00260984	8	0.03125	D90
GO:0033559	unsaturated fatty acid metabolic process	0.0142156	8	0.03125	D90
GO:0006690	icosanoid metabolic process	0.021662	8	0.03125	D90
GO:0003014	renal system process	0.0221735	8	0.03125	D90
GO:0002708	positive regulation of lymphocyte mediated immunity	0.0227833	8	0.03125	D90
GO:0002886	regulation of myeloid leukocyte mediated immunity	0.00260984	7	0.0273438	D90
GO:0007229	integrin-mediated signaling pathway	0.041581	7	0.0273438	D90
GO:0018958	phenol-containing compound metabolic process	0.0432337	7	0.0273438	D90
GO:0001916	positive regulation of T cell mediated cytotoxicity	0.00308719	6	0.0234375	D90
GO:0001914	regulation of T cell mediated cytotoxicity	0.00744293	6	0.0234375	D90
GO:0001913	T cell mediated cytotoxicity	0.0137631	6	0.0234375	D90
GO:0002711	positive regulation of T cell mediated immunity	0.0221735	6	0.0234375	D90
GO:0042759	long-chain fatty acid biosynthetic process	0.00465787	5	0.0195312	D90
GO:0007588	excretion	0.00687014	5	0.0195312	D90
GO:0002673	regulation of acute inflammatory response	0.0284271	5	0.0195312	D90
GO:0006693	prostaglandin metabolic process	0.0330863	5	0.0195312	D90
GO:0006692	prostanoid metabolic process	0.0349379	5	0.0195312	D90
GO:0043303	mast cell degranulation	0.0365483	5	0.0195312	D90
GO:0002279	mast cell activation involved in immune response	0.0432337	5	0.0195312	D90
GO:0002448	mast cell mediated immunity	0.0432337	5	0.0195312	D90
GO:0006584	catecholamine metabolic process	0.0453748	5	0.0195312	D90
GO:0009712	catechol-containing compound metabolic process	0.0453748	5	0.0195312	D90
GO:0002283	neutrophil activation involved in immune response	0.010663	4	0.015625	D90
GO:0097254	renal tubular secretion	0.0120237	4	0.015625	D90
GO:0002888	positive regulation of myeloid leukocyte mediated immunity	0.0138789	4	0.015625	D90
GO:0014821	phasic smooth muscle contraction	0.0204566	4	0.015625	D90
GO:0032693	negative regulation of interleukin-10 production	0.0204566	4	0.015625	D90
GO:0002475	antigen processing and presentation via MHC class Ib	0.0221735	4	0.015625	D90
GO:0038065	collagen-activated signaling pathway	0.0463687	3	0.0117188	D90
